# Supplementary material for: Cryo-EM structures of the caspase-activated protein XKR9 involved in apoptotic lipid scrambling
Source: eLife. 2021 Jul 15;10:e69800. doi: 10.7554/eLife.69800 (PMC8298096; doi:10.7554/eLife.69800)
Supplement: Figure 1—source data 7. [file elife-69800-fig1-data7.zip]

Archive with 2 entries (2 files):
- Figure_1_source_data_7.pdf
- __MACOSX/._Figure_1_source_data_7.pdf
